# Supplementary material for: Occurrence and Persistence of Saccharomyces cerevisiae Population in Spontaneous Fermentation and the Relation with “Winery Effect”
Source: Microorganisms. 2024 Jul 21;12(7):1494. doi: 10.3390/microorganisms12071494 (PMC11278986; doi:10.3390/microorganisms12071494)
Supplement: Supplementary file 1 [file microorganisms-12-01494-s001.zip]

Archive with 1 entries (1 files):
- microorganisms-3052353-supplementary.pdf
